# Supplementary material for: The Diatom Diversity and Ecological Status of a Tufa-Depositing River through eDNA Metabarcoding vs. a Morphological Approach—A Case Study of the Una River (Bosnia and Herzegovina)
Source: Microorganisms. 2024 Aug 21;12(8):1722. doi: 10.3390/microorganisms12081722 (PMC11357282; doi:10.3390/microorganisms12081722)
Supplement: Supplementary file 1 [file microorganisms-12-01722-s001.zip]

Archive with 1 entries (1 files):
- microorganisms-3156001-supplementary.pdf
